# Supplementary material for: Leaf trait plasticity and site-specific environmental variability modulate the severity of visible foliar ozone symptoms in Viburnum lantana
Source: PLoS One. 2022 Jul 26;17(7):e0270520. doi: 10.1371/journal.pone.0270520 (PMC9321413; doi:10.1371/journal.pone.0270520)
Supplement: S1 Dataset — (XLSX) [file pone.0270520.s001.xlsx]

## Sheet: Sheet1
Plant_symptoms	N	Plant_N	Plant_size	Plant_pair	Stem_Code	Stem_Lenght	Stem_part	Symptomatic	Leaf_damage	Aspect	Shading	ChlSPAD	LA	DW	SLA	T1adax	T2adax	T3adax	Tadax_average	T1abax	T2abax	T3abax	Tabax_average	Tricome_ratio	Tadax_av_root
S	87	15	L	4	A	73	A	A	0	Exposed	Mid	29.3	24.56	0.089	275.955	5.41045	5.59701	3.54478	4.85075	11.194	9.32836	10.4478	10.3234	0.46988	2.20244
S	88	15	L	4	A	73	A	A	0	Exposed	Mid	29.5	21.66	0.07	309.429	2.98507	2.42537	2.79851	2.73632	14.1791	10.4478	13.6194	12.7488	0.214634	1.65418
S	93	15	L	4	A	73	C	A	0	Exposed	Mid	33.6	35.22	0.301	117.01	3.73134	4.29104	3.91791	3.9801	11.5672	9.32836	11.9403	10.9453	0.363636	1.99502
S	94	15	L	4	A	73	C	A	0	Exposed	Mid	42.7	27.29	0.236	115.636	9.88806	8.58209	9.32836	9.26617	17.9104	13.9925	14.1791	15.3607	0.603239	3.04404
S	95	15	L	4	A	73	C	A	0	Exposed	Mid	46.4	28.01	0.241	116.224	6.34328	7.64925	8.58209	7.52488	15.2985	14.5522	15.8582	15.2363	0.493878	2.74315
S	96	15	L	4	A	73	C	A	0	Exposed	Mid	34.6	34.54	0.299	115.518	6.52985	4.29104	4.85075	5.22388	10.6343	9.51493	12.3134	10.8209	0.482759	2.28558
S	85	15	L	4	A	73	A	S	2	Exposed	Mid	29.3	28.2	0.176	160.227	1.6791	1.86567	1.49254	1.6791	12.5	13.2463	12.5	12.7488	0.131707	1.2958
S	86	15	L	4	A	73	A	S	1	Exposed	Mid	30.3	27.99	0.163	171.718	1.30597	1.1194	0.559701	0.995025	13.6194	14.1791	13.9925	13.9303	0.0714286	0.997509
S	89	15	L	4	A	73	B	S	2	Exposed	Mid	28.3	36.89	0.312	118.237	1.6791	2.23881	1.49254	1.80348	14.7388	12.8731	12.3134	13.3085	0.135514	1.34294
S	90	15	L	4	A	73	B	S	2	Exposed	Mid	28.7	35.34	0.269	131.375	3.35821	2.61194	1.86567	2.61194	12.6866	9.88806	12.6866	11.7537	0.222222	1.61615
S	91	15	L	4	A	73	B	S	1	Exposed	Mid	30.8	32.77	0.352	93.0966	3.54478	3.17164	2.79851	3.17164	8.76866	11.7537	10.4478	10.3234	0.307229	1.78091
S	92	15	L	4	A	73	B	S	1	Exposed	Mid	29.4	33.34	0.274	121.679	1.86567	2.79851	3.35821	2.67413	15.1119	14.5522	15.1119	14.9254	0.179167	1.63528
A	43	19	L	2	A	193	B	A	0	Exposed	Mid	43.9	32.11	0.264	121.629	2.05224	2.42537	2.23881	2.23881	10.4478	8.95522	10.8209	10.0746	0.222222	1.49626
A	44	19	L	2	A	193	B	A	0	Exposed	Mid	56.2	30.77	0.256	120.195	4.47761	3.73134	4.66418	4.29104	16.6045	14.5522	18.2836	16.4801	0.260377	2.07148
A	45	19	L	2	A	193	B	A	0	Exposed	Mid	51.6	25.88	0.163	158.773	2.79851	1.49254	2.42537	2.23881	12.5	14.5522	12.3134	13.1219	0.170616	1.49626
A	46	19	L	2	A	193	B	A	0	Exposed	Mid	43.7	24.11	0.124	194.435	2.42537	1.49254	1.86567	1.92786	7.46269	5.78358	7.27612	6.8408	0.281818	1.38847
A	48	19	L	2	A	193	C	A	0	Exposed	Mid	49.2	41.22	0.466	88.4549	2.98507	2.98507	2.98507	2.98507	10.0746	10.8209	9.14179	10.0124	0.298137	1.72774
A	51	19	L	2	A	193	C	A	0	Exposed	Mid	43.9	34.55	0.315	109.683	2.79851	2.61194	2.42537	2.61194	10.8209	11.9403	15.1119	12.6244	0.206897	1.61615
A	52	19	L	2	A	193	C	A	0	Exposed	Mid	52.6	24.32	0.288	84.4444	3.73134	2.23881	2.79851	2.92289	16.4179	16.4179	16.0448	16.2935	0.179389	1.70964
A	56	19	L	2	A	193	C	A	0	Exposed	Mid	57.8	41.45	0.489	84.7648	4.47761	4.85075	3.54478	4.29104	12.3134	11.0075	14.3657	12.5622	0.341584	2.07148
A	97	22	L	4	A	175	A	A	0	Exposed	No	35.5	18.32	0.068	269.412	9.14179	7.64925	6.52985	7.77363	22.2015	19.2164	16.2313	19.2164	0.404531	2.78812
A	98	22	L	4	A	175	A	A	0	Exposed	No	35.4	19.89	0.084	236.786	6.90299	6.71642	4.47761	6.03234	16.4179	14.3657	14.7388	15.1741	0.397541	2.45608
A	99	22	L	4	A	175	B	A	0	Exposed	No	35.2	35.32	0.296	119.324	1.49254	2.42537	2.98507	2.301	8.02239	6.71642	7.08955	7.27612	0.316239	1.5169
A	100	22	L	4	A	175	B	A	0	Exposed	No	34.6	34.99	0.222	157.613	3.54478	2.42537	1.86567	2.61194	12.8731	10.4478	13.9925	12.4378	0.21	1.61615
A	101	22	L	4	A	175	B	A	0	Exposed	No	38.8	45.21	0.416	108.678	2.42537	1.6791	1.49254	1.86567	11.3806	9.70149	9.70149	10.2612	0.181818	1.3659
A	102	22	L	4	A	175	B	A	0	Exposed	No	36.2	41.23	0.325	126.862	3.17164	1.86567	2.05224	2.36318	13.0597	14.3657	11.9403	13.1219	0.180095	1.53727
A	103	22	L	4	A	175	C	A	0	Exposed	No	41.9	36.21	0.354	102.288	6.15672	5.22388	4.66418	5.34826	12.8731	15.1119	14.1791	14.0547	0.380531	2.31263
A	104	22	L	4	A	175	C	A	0	Exposed	No	38.6	43.77	0.484	90.4339	4.29104	4.10448	4.66418	4.35323	16.4179	17.1642	15.2985	16.2935	0.267176	2.08644
A	105	22	L	4	A	175	C	A	0	Exposed	No	43.7	42.11	0.499	84.3888	6.52985	4.85075	5.97015	5.78358	13.0597	16.9776	17.1642	15.7338	0.367589	2.40491
A	106	22	L	4	A	175	C	A	0	Exposed	No	47.6	54.21	0.648	83.6574	4.10448	5.03731	4.66418	4.60199	13.2463	13.2463	13.9925	13.495	0.341014	2.14522
A	152	18	L	6	A	240	B	A	0	Exposed	Mid	41.4	28.22	0.251	112.43	3.73134	3.91791	4.10448	3.91791	11.3806	8.20896	13.806	11.1318	0.351955	1.97937
A	153	18	L	6	A	240	B	A	0	Exposed	Mid	59.5	30.45	0.362	84.116	3.91791	3.35821	4.66418	3.9801	22.7612	20.8955	20.5224	21.393	0.186047	1.99502
A	156	18	L	6	A	240	B	A	0	Exposed	Mid	47.8	23.78	0.228	104.298	4.47761	4.85075	5.97015	5.0995	12.3134	17.7239	20.8955	16.9776	0.300366	2.25821
A	157	18	L	6	A	240	B	A	0	Exposed	Mid	54.3	22.65	0.212	106.84	3.73134	2.98507	2.42537	3.04726	15.4851	18.8433	18.2836	17.5373	0.173759	1.74564
A	159	18	L	6	A	240	C	A	0	Exposed	Mid	41.3	26.34	0.252	104.524	3.73134	3.54478	5.03731	4.10448	16.2313	11.0075	14.5522	13.9303	0.294643	2.02595
A	161	18	L	6	A	240	C	A	0	Exposed	Mid	51.2	19.45	0.163	119.325	5.97015	5.97015	6.90299	6.28109	16.9776	16.2313	16.0448	16.4179	0.382576	2.50621
A	163	18	L	6	A	240	C	A	0	Exposed	Mid	50.2	17.22	0.116	148.448	9.32836	7.46269	9.32836	8.70647	15.6716	19.9627	18.4701	18.0348	0.482759	2.95067
A	165	18	L	6	A	240	C	A	0	Exposed	Mid	42.4	19.34	0.153	126.405	5.97015	4.66418	5.22388	5.28607	16.0448	14.1791	15.4851	15.2363	0.346939	2.29915
S	29	20	L	2	A	138	B	A	0	Exposed	Mid	44.7	27.45	0.124	221.371	7.27612	4.47761	1.86567	4.5398	17.9104	16.9776	19.0299	17.9726	0.252595	2.13068
S	30	20	L	2	A	138	B	A	0	Exposed	Mid	45.9	28.33	0.144	196.736	9.88806	7.27612	6.52985	7.89801	9.70149	17.3507	16.2313	14.4279	0.547414	2.81034
S	31	20	L	2	A	138	B	A	0	Exposed	Mid	48.5	24.34	0.13	187.231	5.22388	3.54478	1.86567	3.54478	17.1642	18.4701	21.8284	19.1542	0.185065	1.88276
S	32	20	L	2	A	138	B	A	0	Exposed	Mid	52.9	21.33	0.121	176.281	4.85075	3.17164	4.47761	4.16667	21.6418	17.3507	19.0299	19.3408	0.215434	2.04124
S	143	23	L	6	A	142	B	A	0	Exposed	Mid	49	34.21	0.246	139.065	0.559701	0.746269	0.373134	0.559701	8.02239	8.02239	8.58209	8.20896	0.0681818	0.748132
S	145	23	L	6	A	142	B	A	0	Exposed	Mid	42.6	19.58	0.097	201.856	0.373134	0	0.186567	0.186567	12.3134	10.8209	16.4179	13.1841	0.0141509	0.431934
S	147	23	L	6	A	142	B	A	0	Exposed	Mid	47.5	29.55	0.287	102.962	0.186567	0.559701	0.186567	0.310945	6.90299	8.02239	6.71642	7.21393	0.0431034	0.557625
S	148	23	L	6	A	142	B	A	0	Exposed	Mid	41.6	28.67	0.191	150.105	0.373134	2.42537	0.932836	1.24378	16.0448	15.6716	15.4851	15.7338	0.0790514	1.11525
S	33	20	L	2	A	138	C	S	1	Exposed	Mid	65.3	24.33	0.188	129.415	4.29104	1.6791	2.79851	2.92289	21.2687	20.1493	22.3881	21.2687	0.137427	1.70964
S	34	20	L	2	A	138	C	S	1	Exposed	Mid	58.2	25.06	0.194	129.175	4.29104	4.10448	2.23881	3.54478	19.9627	22.3881	23.694	22.0149	0.161017	1.88276
S	35	20	L	2	A	138	C	S	1	Exposed	Mid	51.2	21.18	0.157	134.904	8.76866	7.27612	7.64925	7.89801	26.306	34.5149	31.5299	30.7836	0.256566	2.81034
S	36	20	L	2	A	138	C	S	1	Exposed	Mid	46	27.83	0.227	122.599	5.78358	5.78358	3.54478	5.03731	29.8507	32.8358	32.2761	31.6542	0.159136	2.2444
S	37	20	L	2	A	138	C	S	1	Exposed	Mid	52	29.55	0.196	150.765	6.52985	2.42537	2.42537	3.79353	14.7388	14.9254	20.1493	16.6045	0.228464	1.9477
S	135	23	L	6	A	142	C	S	3	Exposed	Mid	42	23.21	0.233	99.6137	2.79851	3.91791	3.54478	3.4204	20.1493	21.8284	17.9104	19.9627	0.17134	1.84943
S	137	23	L	6	A	142	C	S	1	Exposed	Mid	52.8	21.55	0.226	95.354	2.42537	0.932836	1.86567	1.74129	15.1119	15.8582	16.4179	15.796	0.110236	1.31958
S	138	23	L	6	A	142	C	S	1	Exposed	Mid	52.5	23.19	0.19	122.053	0.559701	1.30597	1.6791	1.18159	10.2612	9.70149	10.4478	10.1368	0.116564	1.08701
S	141	23	L	6	A	142	C	S	3	Exposed	Mid	46.4	26.2	0.287	91.2892	1.6791	2.79851	3.35821	2.61194	16.2313	17.3507	13.806	15.796	0.165354	1.61615
S	1	8	S	1	A	65	A	A	0	Exposed	Mid	33.9	51.94	0.228	227.807	0	0	0	0	2.61194	3.17164	2.79851	2.8607	0	0
S	2	8	S	1	A	65	A	A	0	Exposed	Mid	35.8	29.52	0.133	221.955	0.373134	0.746269	0.559701	0.559701	1.30597	2.42537	1.30597	1.6791	0.333333	0.748132
S	4	8	S	1	B	81	B	A	0	Exposed	Mid	47	28.45	0.167	170.359	0.186567	0	0	0.0621891	3.17164	2.23881	2.23881	2.54975	0.0243902	0.249377
S	5	8	S	1	B	81	B	A	0	Exposed	Mid	38.9	21.22	0.1	212.2	0.373134	0.559701	0.186567	0.373134	5.41045	4.47761	6.52985	5.47264	0.0681818	0.610847
S	7	8	S	1	B	81	C	A	0	Exposed	Mid	25.7	20.87	0.101	206.634	0.373134	0.186567	0	0.186567	7.46269	5.59701	6.34328	6.46766	0.0288462	0.431934
S	12	8	S	1	B	81	C	A	0	Exposed	Mid	40.8	21.72	0.153	141.961	0.559701	0.559701	0.373134	0.497512	8.58209	9.32836	12.3134	10.0746	0.0493827	0.705346
S	14	8	S	1	B	81	C	A	0	Exposed	Mid	38.1	29.97	0.219	136.849	4.66418	3.73134	5.03731	4.47761	6.71642	5.97015	7.46269	6.71642	0.666667	2.11604
S	15	8	S	1	B	81	C	A	0	Exposed	Mid	43.2	26.87	0.201	133.682	12.3134	11.5672	11.3806	11.7537	17.1642	19.5896	17.1642	17.9726	0.653979	3.42837
S	17	8	S	1	C	45	A	A	0	Exposed	Mid	32	22.45	0.079	284.177	0.932836	0.186567	0.186567	0.435323	2.79851	1.30597	2.05224	2.05224	0.212121	0.65979
S	18	8	S	1	C	45	A	A	0	Exposed	Mid	38.1	23.86	0.142	168.028	0.373134	0.559701	0.932836	0.621891	1.49254	1.30597	1.30597	1.36816	0.454545	0.7886
S	57	9	S	3	A	88	B	A	0	Exposed	High	40.2	31.11	0.165	188.545	4.47761	3.91791	3.73134	4.04229	9.32836	8.95522	9.32836	9.20398	0.439189	2.01054
S	58	9	S	3	A	88	B	A	0	Exposed	High	48.5	36.78	0.253	145.375	4.10448	2.42537	5.41045	3.9801	15.1119	16.2313	13.4328	14.9254	0.266667	1.99502
S	59	9	S	3	A	88	B	A	0	Exposed	High	47.9	30.44	0.174	174.943	2.98507	3.17164	3.17164	3.10945	14.3657	14.7388	14.9254	14.6766	0.211864	1.76336
S	60	9	S	3	A	88	B	A	0	Exposed	High	41.5	26.45	0.134	197.388	4.10448	2.61194	3.17164	3.29602	8.58209	9.51493	9.51493	9.20398	0.358108	1.81549
S	67	9	S	3	A	88	C	A	0	Exposed	High	53.9	20.56	0.145	141.793	4.29104	2.79851	2.61194	3.23383	14.1791	11.5672	13.806	13.1841	0.245283	1.79829
S	8	8	S	1	B	81	C	S	2	Exposed	Mid	22.1	18.32	0.094	194.894	1.86567	0.932836	0.186567	0.995025	6.90299	7.27612	7.08955	7.08955	0.140351	0.997509
S	9	8	S	1	B	81	C	S	1	Exposed	Mid	35.1	29.44	0.185	159.135	0.559701	0.373134	1.30597	0.746269	3.35821	7.08955	6.90299	5.78358	0.129032	0.863868
S	10	8	S	1	B	81	C	S	1	Exposed	Mid	38.6	42.13	0.297	141.852	0.373134	0.746269	0.373134	0.497512	3.54478	3.91791	4.10448	3.85572	0.129032	0.705346
S	11	8	S	1	B	81	C	S	2	Exposed	Mid	38.3	44.64	0.32	139.5	0.932836	0.746269	0.932836	0.870647	6.34328	7.27612	7.08955	6.90299	0.126126	0.933085
S	61	9	S	3	A	88	C	S	1	Exposed	High	51	40.23	0.417	96.4748	3.17164	1.6791	2.23881	2.36318	15.2985	18.4701	14.3657	16.0448	0.147287	1.53727
S	64	9	S	3	A	88	C	S	1	Exposed	High	41.4	38.44	0.351	109.516	3.73134	3.91791	1.6791	3.10945	25.3731	14.1791	15.2985	18.2836	0.170068	1.76336
S	69	9	S	3	B	89	C	S	2	Exposed	High	38.2	37.54	0.358	104.86	3.17164	2.79851	1.6791	2.54975	9.32836	7.83582	10.6343	9.26617	0.275168	1.59679
A	19	10	S	1	A	94	B	A	0	Non-exposed	Mid	37	21.45	0.197	108.883	1.30597	2.61194	5.03731	2.98507	10.0746	11.9403	14.7388	12.2512	0.243655	1.72774
A	20	10	S	1	A	94	B	A	0	Non-exposed	Mid	39.4	22.23	0.155	143.419	4.85075	3.17164	3.54478	3.85572	10.0746	9.88806	10.6343	10.199	0.378049	1.9636
A	21	10	S	1	A	94	C	A	0	Non-exposed	Mid	42.4	46.77	0.441	106.054	4.29104	3.35821	2.42537	3.35821	8.20896	13.806	12.3134	11.4428	0.293478	1.83254
A	22	10	S	1	A	94	C	A	0	Non-exposed	Mid	39.7	35.66	0.307	116.156	4.85075	6.34328	5.78358	5.6592	14.3657	11.5672	13.9925	13.3085	0.425234	2.37891
A	23	10	S	1	A	94	C	A	0	Non-exposed	Mid	47.1	28.44	0.215	132.279	8.95522	10.6343	10.6343	10.0746	12.6866	13.9925	11.9403	12.8731	0.782609	3.17406
A	24	10	S	1	A	94	C	A	0	Non-exposed	Mid	40.2	31.22	0.285	109.544	7.64925	7.83582	8.58209	8.02239	13.4328	13.806	21.2687	16.1692	0.496154	2.83238
A	25	10	S	1	A	94	C	A	0	Non-exposed	Mid	38.8	37.81	0.337	112.196	1.86567	1.86567	0.746269	1.49254	16.0448	11.0075	13.0597	13.3706	0.111628	1.22169
A	26	10	S	1	A	94	C	A	0	Non-exposed	Mid	46	28.8	0.244	118.033	10.6343	8.39552	9.51493	9.51493	15.2985	14.3657	14.7388	14.801	0.642857	3.08463
A	27	10	S	1	A	94	C	A	0	Non-exposed	Mid	46.9	21.12	0.147	143.673	9.14179	10.6343	10.2612	10.0124	13.806	10.2612	10.2612	11.4428	0.875	3.16424
A	28	10	S	1	A	94	C	A	0	Non-exposed	Mid	39.9	23.11	0.144	160.486	3.54478	4.10448	2.42537	3.35821	13.6194	13.6194	12.8731	13.3706	0.251163	1.83254
A	73	12	S	3	A	58	B	A	0	Non-exposed	High	36.8	18.56	0.073	254.247	1.6791	1.30597	1.1194	1.36816	6.34328	6.71642	7.64925	6.90299	0.198198	1.16968
A	74	12	S	3	A	58	B	A	0	Non-exposed	High	34.1	20.8	0.09	231.111	1.49254	0.746269	0.559701	0.932836	4.47761	4.85075	5.41045	4.91294	0.189873	0.965834
A	75	12	S	3	A	58	B	A	0	Non-exposed	High	32.5	17.55	0.057	307.895	0.373134	0.746269	0.746269	0.621891	5.22388	4.85075	4.85075	4.97512	0.125	0.7886
A	76	12	S	3	A	58	B	A	0	Non-exposed	High	34.5	17.34	0.068	255	1.30597	1.1194	1.49254	1.30597	5.03731	5.41045	5.41045	5.28607	0.247059	1.14279
A	77	12	S	3	A	58	C	A	0	Non-exposed	High	36.8	25.66	0.173	148.324	5.22388	4.47761	4.47761	4.72637	7.46269	8.20896	8.76866	8.14677	0.580153	2.17402
A	78	12	S	3	A	58	C	A	0	Non-exposed	High	40.9	47.32	0.393	120.407	1.86567	0.746269	1.1194	1.24378	8.20896	8.20896	6.34328	7.58706	0.163934	1.11525
A	79	12	S	3	A	58	C	A	0	Non-exposed	High	35.7	37.87	0.364	104.038	1.86567	0.932836	1.49254	1.43035	10.2612	10.0746	10.0746	10.1368	0.141104	1.19597
A	83	12	S	3	B	23	C	A	0	Non-exposed	High	30.6	20.12	0.117	171.966	1.49254	1.86567	1.6791	1.6791	4.85075	4.47761	2.79851	4.04229	0.415385	1.2958
S	107	27	S	5	A	62	A	A	0	Non-exposed	High	37.2	41.1	0.194	211.856	1.86567	0.746269	1.30597	1.30597	7.08955	7.08955	6.71642	6.96517	0.1875	1.14279
S	108	27	S	5	A	62	A	A	0	Non-exposed	High	36.8	17.29	0.059	293.051	12.3134	10.8209	11.3806	11.505	17.9104	9.32836	15.8582	14.3657	0.800866	3.3919
S	109	27	S	5	A	62	A	A	0	Non-exposed	High	38.3	37.21	0.236	157.669	0.373134	1.30597	1.1194	0.932836	7.08955	6.71642	6.71642	6.8408	0.136364	0.965834
S	110	27	S	5	A	62	A	A	0	Non-exposed	High	37.7	19.77	0.062	318.871	11.0075	8.20896	9.51493	9.57711	30.0373	14.1791	14.3657	19.5274	0.490446	3.09469
S	111	27	S	5	A	62	B	A	0	Non-exposed	High	37.9	26.71	0.15	178.067	0.932836	2.05224	2.05224	1.6791	7.64925	8.58209	7.27612	7.83582	0.214286	1.2958
S	112	27	S	5	A	62	B	A	0	Non-exposed	High	38.5	23.11	0.108	213.981	3.73134	1.6791	2.23881	2.54975	11.7537	10.0746	11.7537	11.194	0.227778	1.59679
S	113	27	S	5	A	62	B	A	0	Non-exposed	High	41.5	22.47	0.103	218.155	3.17164	1.1194	0.932836	1.74129	10.8209	8.20896	11.5672	10.199	0.170732	1.31958
S	114	27	S	5	A	62	B	A	0	Non-exposed	High	36.4	18.4	0.054	340.741	4.47761	3.91791	3.73134	4.04229	17.1642	18.6567	15.2985	17.0398	0.237226	2.01054
S	115	27	S	5	A	62	B	A	0	Non-exposed	High	36.8	17.23	0.046	374.565	1.86567	1.86567	1.49254	1.74129	13.6194	9.51493	10.2612	11.1318	0.156425	1.31958
S	116	27	S	5	A	62	C	A	0	Non-exposed	High	39.7	52.78	0.418	126.268	6.90299	5.41045	6.15672	6.15672	7.46269	8.20896	12.6866	9.45274	0.651316	2.48127
S	119	27	S	5	A	62	C	A	0	Non-exposed	High	38.3	21.77	0.113	192.655	4.10448	3.91791	3.17164	3.73134	14.3657	12.6866	15.2985	14.1169	0.264317	1.93167
S	120	27	S	5	A	62	C	A	0	Non-exposed	High	41.2	26.91	0.194	138.711	2.23881	0.559701	1.6791	1.49254	13.4328	15.1119	13.9925	14.1791	0.105263	1.22169
S	122	27	S	5	A	62	C	A	0	Non-exposed	High	35.8	51.23	0.596	85.9564	1.49254	1.30597	1.6791	1.49254	14.3657	12.5	14.5522	13.806	0.108108	1.22169
S	123	27	S	5	A	62	C	A	0	Non-exposed	High	41.8	53.21	0.538	98.9033	1.6791	0.932836	1.6791	1.43035	14.7388	12.6866	14.5522	13.9925	0.102222	1.19597
S	117	27	S	5	A	62	C	S	2	Non-exposed	High	36	61.21	0.51	120.02	4.10448	2.98507	4.29104	3.79353	9.14179	10.2612	15.6716	11.6915	0.324468	1.9477
S	118	27	S	5	A	62	C	S	1	Non-exposed	High	37.5	56.32	0.398	141.508	7.64925	5.03731	8.20896	6.96517	11.7537	9.51493	10.4478	10.5721	0.658824	2.63916
S	121	27	S	5	A	62	C	S	2	Non-exposed	High	38.3	47.5	0.472	100.636	4.10448	2.79851	2.98507	3.29602	11.5672	10.0746	10.8209	10.8209	0.304598	1.81549
A	124	26	S	5	A	79	B	A	0	Non-exposed	High	38.5	19.23	0.097	198.247	0.746269	0.559701	0.559701	0.621891	4.47761	5.41045	4.66418	4.85075	0.128205	0.7886
A	125	26	S	5	A	79	B	A	0	Non-exposed	High	36.9	18.22	0.094	193.83	1.86567	0.932836	1.49254	1.43035	5.41045	3.91791	4.10448	4.47761	0.319444	1.19597
A	126	26	S	5	A	79	B	A	0	Non-exposed	High	32.8	27.1	0.151	179.47	0.932836	0.746269	0.746269	0.808458	2.05224	0.746269	2.05224	1.61692	0.5	0.899143
A	128	26	S	5	A	79	C	A	0	Non-exposed	High	37.3	29.12	0.202	144.158	5.59701	5.78358	5.97015	5.78358	7.83582	6.90299	8.02239	7.58706	0.762295	2.40491
A	129	26	S	5	A	79	C	A	0	Non-exposed	High	38.5	34.21	0.225	152.044	5.59701	5.22388	5.78358	5.53483	7.46269	8.02239	7.27612	7.58706	0.729508	2.35262
A	131	26	S	5	A	79	C	A	0	Non-exposed	High	38.6	36.22	0.332	109.096	2.61194	2.23881	1.49254	2.11443	4.47761	4.66418	5.78358	4.97512	0.425	1.45411
A	132	26	S	5	A	79	C	A	0	Non-exposed	High	45.5	45.16	0.485	93.1134	0.746269	0.373134	0.373134	0.497512	5.97015	4.47761	4.85075	5.0995	0.097561	0.705346
